# Supplementary material for: Metabolic dysfunction-associated steatotic liver disease and gastroesophageal reflux disease: a mendelian randomization study in European and East Asian populations
Source: Front Genet. 2024 Dec 5;15:1428334. doi: 10.3389/fgene.2024.1428334 (PMC11655479; doi:10.3389/fgene.2024.1428334)
Supplement: Supplementary file 1 [file DataSheet2.zip]

Archive with 4 entries (3 files):
- Supplementary Figure/Supplementary Figure 1.tif
- Supplementary Figure/Supplementary Figure 2.tif
- Supplementary Figure/Supplementary Figure 3.tif
- Supplementary Figure/
