# Supplementary material for: Metabolic dysfunction-associated steatotic liver disease and gastroesophageal reflux disease: a mendelian randomization study in European and East Asian populations
Source: Front Genet. 2024 Dec 5;15:1428334. doi: 10.3389/fgene.2024.1428334 (PMC11655479; doi:10.3389/fgene.2024.1428334)
Supplement: Supplementary file 2 [file DataSheet1.xlsx]

## Sheet: Overview
List of Supplementary sheets:	Abbrevations used:
Supplementary Table 1. Characteristics of the dataset used for Mendelian randomization analysis.	GWAS: genome wide association study
Supplementary Table 2. Characteristics of the SNPs used as IVs in the causal association of NAFLD with GERD in European population.	PMID: the ID of publication in the Pubmed
Supplementary Table 3. Characteristics of the SNPs used as IVs in the causal association of percent liver fat with GERD in European population.	NA: not available
Supplementary Table 4. Characteristics of the SNPs used as IVs in the causal association of GERD with NAFLD in European population.	SNPs: single nucleotide polymorphisms
Supplementary Table 5. Characteristics of the SNPs used as IVs in the causal association of GERD with percent liver fat in European population.	Chr: Chromosome
Supplementary Table 6. Characteristics of the SNPs used as IVs in the causal association of ALT with GERD in East Asian population.	NAFLD: non-alcoholic fatty liver disease
Supplementary Table 7. Characteristics of the SNPs used as IVs in the causal association of AST with GERD in East Asian population.	GERD: gastroesophageal reflux disease
Supplementary Table 8. Characteristics of the SNPs used as IVs in the causal association of GERD with ALT in East Asian population.	ALT: alanine aminotransferase
Supplementary Table 9. Characteristics of the SNPs used as IVs in the causal association of GERD with AST in East Asian population.	AST: aspartate aminotransferase
	SE: Standard Error
	p: p-value

## Sheet: Suppl. Table 1
Supplementary Table 1. Characteristics of the dataset used for Mendelian randomization analysis.
Item	Population	GWAS ID	PMID	Author	Year	n Case	n Control	n Sample size	n SNPs
NAFLD	European	ebi-a-GCST90091033	34841290	Ghodsian N	2021	8434	770180	778614	6784388
Percent liver fat	European	ebi-a-GCST90016673	34128465	Liu Y	2021	NA	NA	32858	9275407
GERD	European	ebi-a-GCST90000514	34187846	Ong JS	2021	129080	473524	602604	2320781
ALT	East Asian	bbj-a-6	29403010	Ishigaki K	2019	NA	NA	134182	134182
AST	East Asian	bbj-a-8	29403010	Ishigaki K	2019	NA	NA	134154	6108953
GERD	East Asian	ebi-a-GCST90018628	34594039	Sakaue S	2021	948	177516	178464	12454640

## Sheet: Suppl. Table 2
Supplementary Table 2. Characteristics of the SNPs used as IVs in the causal association of NAFLD with GERD in European population.
Exposure	Outcome	SNP	Chr	Samplesize	Effect Allele	Other Allele		NAFLD			GERD
							F - statistic	Beta	SE	p	Beta	SE	p
NAFLD	GERD	rs1397844	6	778614	C	T	22.8061	0.101063	0.0211625	1.79e-06	0.0125223	0.0062757	0.0460034
		rs2933904	11	778614	A	G	22.6463	0.0804682	0.0169093	1.95e-06	0.00342391	0.00513459	0.50488
		rs710462	3	778614	T	G	21.2316	-0.0759048	0.0164732	4.07e-06	0.00166955	0.00485293	0.730824
		rs7144175	14	778614	C	G	22.1637	0.114681	0.0243596	2.5e-06	-0.0155374	0.0077694	0.0455198
		rs73001065	19	778614	C	G	74.1181	0.281009	0.0326406	7.36e-18	0.00469758	0.00861548	0.585582
		rs780093	2	778614	C	T	21.2206	-0.0769064	0.0166949	4.09e-06	-0.00396855	0.00494578	0.422316
		rs8108364	19	778614	T	C	27.8169	-0.129307	0.024517	1.33e-07	-0.00667615	0.00773975	0.388369
		rs9922619	16	778614	T	G	22.3112	0.0766643	0.0162305	2.32e-06	0.0292492	0.00484981	1.63e-09
Note: NAFLD, ebi-a-GCST90091033; GERD, ebi-a-GCST90000514

## Sheet: Suppl. Table 3
Supplementary Table 3. Characteristics of the SNPs used as IVs in the causal association of percent liver fat with GERD in European population.
Exposure	Outcome	SNP	Chr	Samplesize	Effect Allele	Other Allele	F - statistic	PLF			GERD
								Beta	SE	p	Beta	SE	p
PLF	GERD	rs10787429	2	32858	C	T	48.8131	-0.0603897	0.0086436	2.80027e-12	0.0120101	0.00540667	0.0263275
		rs2642438	7	32858	G	A	41.8963	0.0544951	0.00841918	9.60064e-11	-0.00211547	0.00525827	0.687453
		rs58542926	19	32858	T	C	525.676	0.333425	0.0145425	2.50035e-116	0.00469758	0.00861548	0.585582
		rs7029757	4	32858	A	G	34.2722	-0.0765917	0.0130831	4.79999e-09	-0.00406192	0.00824876	0.622418
		rs738409	7	32858	G	C	604.863	0.229457	0.00932981	1.49968e-133	-0.011401	0.005839	0.0508721
		rs7689584	9	32858	G	T	36.0656	-0.052944	0.00881597	1.89998e-09	0.000891534	0.00553001	0.871922
Note: Percent liver fat, ebi-a-GCST90016673; GERD, ebi-a-GCST90000514

## Sheet: Suppl. Table 4
Supplementary Table 4. Characteristics of the SNPs used as IVs in the causal association of GERD with NAFLD in European population.
Exposure	Outcome	SNP	Chr	Samplesize	Effect Allele	Other Allele	F - statistic	GERD			NAFLD
								Beta	SE	p	Beta	SE	p
GERD	NAFLD	rs10010963	4	602604	T	C	29.7489	-0.0269803	0.00494665	4.92e-08	-0.0309188	0.0167757	0.0653206
		rs1011407	2	602604	G	A	32.6677	-0.0420618	0.00735917	1.09e-08	-0.0113125	0.0271877	0.6773
		rs10133111	14	602604	A	G	41.2299	0.0417875	0.00650789	1.35e-10	0.0419321	0.0214984	0.0511199
		rs1021363	10	602604	G	A	38.6387	-0.031217	0.00502204	5.1e-10	-0.0163931	0.0170615	0.3366
		rs10837002	11	602604	G	C	30.1355	0.0276491	0.00503665	4.03e-08	-0.0196765	0.0173322	0.2563
		rs11762636	7	602604	A	C	67.7223	-0.0514827	0.00625598	1.88e-16	-0.0231342	0.0192891	0.2304
		rs11953061	5	602604	T	C	30.6442	0.0281599	0.00508694	3.1e-08	0.0353958	0.0168744	0.0359402
		rs12204714	6	602604	T	C	33.2937	-0.028817	0.00499422	7.92e-09	-0.0141664	0.0174366	0.4165
		rs12357321	10	602604	A	G	36.764	0.0317159	0.00523077	1.33e-09	0.0270305	0.0175052	0.1226
		rs12453010	17	602604	T	C	36.2383	0.0296967	0.00493315	1.75e-09	-0.0188999	0.0165543	0.2536
		rs12598916	16	602604	G	C	38.0564	-0.0332614	0.00539171	6.87e-10	-0.0060465	0.0184618	0.7433
		rs12967855	18	602604	G	A	50.6786	-0.0365451	0.00513354	1.09e-12	-0.0203481	0.0178652	0.2547
		rs12997558	2	602604	A	G	30.6822	0.0278184	0.00502214	3.04e-08	-0.016788	0.0168001	0.3177
		rs13107325	4	602604	T	C	58.3451	0.0701443	0.00918312	2.2e-14	0.080172	0.0369582	0.0300601
		rs1334297	13	602604	A	G	50.5847	-0.0387984	0.00545512	1.14e-12	0.0064535	0.0182135	0.723099
		rs13409451	2	602604	G	A	31.5644	-0.0277081	0.00493183	1.93e-08	-0.0079565	0.017141	0.6425
		rs1431196	18	602604	G	A	44.4166	0.0324197	0.00486448	2.65e-11	0.012799	0.0163162	0.4328
		rs1479405	12	602604	T	C	37.354	0.0314843	0.0051514	9.85e-10	0.0044751	0.0174776	0.7979
		rs1510719	4	602604	C	T	61.7825	-0.0388844	0.00494701	3.84e-15	0.0061183	0.0168627	0.716699
		rs1592757	5	602604	C	G	38.3223	0.0311051	0.00502465	6e-10	0.0178937	0.0170396	0.2937
		rs1596747	2	602604	G	A	41.8149	0.0310869	0.00480742	1e-10	-0.0082318	0.0162132	0.611599
		rs1716171	12	602604	T	C	42.3013	0.0383981	0.00590382	7.83e-11	-0.0074857	0.0203459	0.712901
		rs17379561	1	602604	T	A	59.7513	0.0530714	0.00686573	1.08e-14	0.0390756	0.0219388	0.0748893
		rs1883842	20	602604	G	T	32.9891	0.0308332	0.00536826	9.27e-09	0.0023291	0.0189396	0.9021
		rs1937450	1	602604	G	T	42.5	0.0315845	0.00484484	7.07e-11	0.0224184	0.0163373	0.17
		rs2016933	3	602604	G	C	32.7599	-0.0310253	0.00542057	1.04e-08	-0.0011057	0.0181487	0.9514
		rs2023878	19	602604	T	C	35.1613	-0.0362846	0.00611913	3.04e-09	0.0427713	0.0199635	0.0321603
		rs2043539	7	602604	A	G	31.274	0.0272058	0.00486485	2.24e-08	-0.0099986	0.016639	0.5479
		rs215614	7	602604	A	G	43.573	-0.0328541	0.00497715	4.08e-11	-0.0337414	0.017182	0.0495599
		rs2164300	4	602604	T	C	30.0858	-0.0264751	0.00482677	4.13e-08	-0.0245246	0.0162595	0.1315
		rs2240326	3	602604	A	G	96.0289	-0.0471681	0.00481335	1.13e-22	-0.0334608	0.0162397	0.0393604
		rs2396133	7	602604	G	A	37.1232	0.0293547	0.00481787	1.11e-09	-0.0098877	0.0163132	0.5444
		rs2396766	7	602604	A	G	44.6675	0.0322057	0.00481878	2.34e-11	0.0096137	0.0162113	0.5532
		rs2734839	11	602604	T	C	33.093	-0.0283478	0.00492778	8.79e-09	-0.0307305	0.0165562	0.0634293
		rs2744961	6	602604	T	C	33.8969	0.0292007	0.00501549	5.81e-09	-0.0149772	0.016966	0.3774
		rs2782641	1	602604	A	G	29.9973	0.0270882	0.00494583	4.33e-08	-0.0027822	0.0167804	0.8683
		rs2815749	1	602604	G	A	41.6826	0.0388767	0.0060216	1.07e-10	0.0245755	0.0219023	0.2618
		rs2834005	21	602604	C	T	32.9573	0.0296997	0.0051734	9.42e-09	-0.0002465	0.0179144	0.989
		rs2838771	21	602604	C	G	30.7668	-0.0280984	0.00506571	2.91e-08	-0.0063035	0.0172182	0.714301
		rs324769	12	602604	T	C	30.6768	-0.0267699	0.00483328	3.05e-08	-0.0026769	0.0163605	0.87
		rs329122	5	602604	A	G	35.1486	-0.0289529	0.00488358	3.05e-09	-0.0035915	0.0164018	0.8267
		rs3766823	1	602604	A	G	37.9949	0.0393599	0.00638545	7.09e-10	0.0411792	0.0207067	0.0467401
		rs3793577	9	602604	G	A	31.0657	0.0270309	0.00484976	2.49e-08	-0.0076425	0.0164342	0.641899
		rs3828917	6	602604	T	G	31.2491	0.0671113	0.0120054	2.27e-08	0.0148104	0.0524148	0.777499
		rs3863241	8	602604	T	C	45.55	0.0324982	0.00481521	1.49e-11	-0.0048766	0.0162555	0.7642
		rs4300861	2	602604	T	C	38.5159	0.0307132	0.00494886	5.43e-10	0.0509607	0.0166407	0.00219599
		rs4382592	9	602604	G	T	33.2273	-0.0302679	0.00525091	8.2e-09	-0.0387145	0.0178064	0.02969
		rs4713692	6	602604	T	C	30.666	-0.0276128	0.00498634	3.07e-08	-0.0521062	0.0170168	0.00219801
		rs569356	1	602604	G	A	30.1158	-0.037919	0.00690971	4.07e-08	0.048731	0.0248536	0.0499103
		rs6711584	2	602604	A	G	44.4157	0.0322545	0.00483974	2.66e-11	-0.0060596	0.0163751	0.7113
		rs6722661	2	602604	A	G	41.5547	-0.0322543	0.00500354	1.15e-10	-0.0095152	0.0170014	0.5757
		rs6780459	3	602604	T	A	30.619	0.0305507	0.0055211	3.14e-08	0.0132282	0.0194491	0.4964
		rs7032155	9	602604	A	C	31.8955	0.02775	0.00491358	1.63e-08	0.0033429	0.0175928	0.8493
		rs7206608	16	602604	G	C	32.1091	0.0291541	0.005145	1.46e-08	-0.002358	0.0172287	0.8911
		rs7241572	18	602604	A	G	37.4263	0.0365511	0.00597464	9.49e-10	0.0270937	0.0201085	0.1779
		rs7527682	1	602604	G	A	30.6263	-0.026684	0.00482174	3.13e-08	-0.0047361	0.0166805	0.776499
		rs7541875	1	602604	G	A	31.9133	0.0273972	0.00484976	1.61e-08	0.0060665	0.0166387	0.7154
		rs7600261	2	602604	T	C	41.9271	0.0338034	0.00522051	9.47e-11	0.012243	0.0176336	0.4875
		rs7612999	3	602604	A	G	29.7568	0.0305231	0.00559546	4.9e-08	0.0301644	0.0181082	0.0957591
		rs761777	10	602604	G	A	38.792	0.0345341	0.00554469	4.71e-10	0.0279726	0.0186501	0.1337
		rs7675588	4	602604	A	C	31.6962	-0.0335228	0.00595438	1.8e-08	0.0292051	0.0201778	0.1478
		rs7685686	4	602604	G	A	32.5793	-0.0279222	0.00489191	1.14e-08	-0.051746	0.0163148	0.00151499
		rs773109	12	602604	A	G	55.6379	-0.0380572	0.00510213	8.71e-14	-0.0291162	0.01746	0.0954004
		rs7942368	11	602604	T	C	32.9326	-0.0339683	0.00591917	9.54e-09	-0.0357291	0.0194864	0.0667206
		rs903678	1	602604	A	G	29.7595	0.0277378	0.00508463	4.89e-08	-0.0049364	0.017115	0.772999
		rs903959	8	602604	A	T	35.1908	0.0291631	0.00491608	2.99e-09	0.0094001	0.01666	0.5726
		rs9372625	6	602604	A	G	58.0023	-0.037727	0.0049537	2.62e-14	-0.032615	0.0172225	0.0582599
		rs9373363	6	602604	G	A	34.5592	-0.0326836	0.00555966	4.13e-09	0.0062078	0.0183477	0.735099
		rs9396740	6	602604	A	G	32.0983	-0.031493	0.0055587	1.47e-08	-0.0452797	0.0189005	0.0165901
		rs942065	14	602604	A	G	37.6545	0.0307384	0.00500925	8.45e-10	-0.0123651	0.0169274	0.4651
		rs9517313	13	602604	C	G	44.9247	0.0331144	0.00494054	2.05e-11	0.0012326	0.0168874	0.9418
		rs9529055	13	602604	A	G	30.6403	0.0266604	0.00481637	3.11e-08	0.0239008	0.0162005	0.1401
		rs9542729	13	602604	G	C	36.6521	-0.0363194	0.00599914	1.41e-09	0.0224856	0.0193913	0.2462
		rs9615905	22	602604	T	C	32.467	0.0275657	0.0048378	1.21e-08	0.0130516	0.0168001	0.4372
		rs9636202	19	602604	A	G	41.0156	-0.035044	0.00547191	1.51e-10	-0.0533228	0.0186836	0.00431698
		rs9940128	16	602604	A	G	46.752	0.0332513	0.00486305	8.06e-12	0.0689145	0.0162447	2.21e-05
Note: GERD, ebi-a-GCST90000514; NAFLD, ebi-a-GCST90091033

## Sheet: Suppl. Table 5
Supplementary Table 5. Characteristics of the SNPs used as IVs in the causal association of GERD with percent liver fat in European population.
Exposure	Outcome	SNP	Chr	Samplesize	Effect Allele	Other Allele	F - statistic	GERD			PLF
								Beta	SE	p	Beta	SE	p
GERD	PLF	rs10010963	4	602604	T	C	29.7489	-0.0269803	0.00494665	4.91779e-08	-0.00124842	0.0079256	0.87
		rs1011407	2	602604	G	A	32.6677	-0.0420618	0.00735917	1.09343e-08	0.00345676	0.0116337	0.77
		rs10133111	14	602604	A	G	41.2299	0.0417875	0.00650789	1.35338e-10	0.0049723	0.0104434	0.630001
		rs1021363	10	602604	G	A	38.6387	-0.031217	0.00502204	5.09976e-10	0.000548572	0.00804208	0.95
		rs10837002	11	602604	G	C	30.1355	0.0276491	0.00503665	4.02893e-08	0.00369845	0.00803366	0.649999
		rs11762636	7	602604	A	C	67.7223	-0.0514827	0.00625598	1.88235e-16	0.00814368	0.00990291	0.41
		rs11953061	5	602604	T	C	30.6442	0.0281599	0.00508694	3.09949e-08	0.00248718	0.00808867	0.760001
		rs12204714	6	602604	T	C	33.2937	-0.028817	0.00499422	7.9241e-09	0.00595012	0.00796625	0.46
		rs12357321	10	602604	A	G	36.764	0.0317159	0.00523077	1.33325e-09	0.00832136	0.00836487	0.32
		rs12453010	17	602604	T	C	36.2383	0.0296967	0.00493315	1.74606e-09	0.00360441	0.00791468	0.649999
		rs12598916	16	602604	G	C	38.0564	-0.0332614	0.00539171	6.8729e-10	-0.00708829	0.00861156	0.41
		rs12967855	18	602604	G	A	50.6786	-0.0365451	0.00513354	1.08793e-12	0.00538046	0.00820582	0.51
		rs12997558	2	602604	A	G	30.6822	0.0278184	0.00502214	3.03941e-08	-0.00324222	0.00802862	0.69
		rs13107325	4	602604	T	C	58.3451	0.0701443	0.00918312	2.19938e-14	0.00156047	0.0149813	0.92
		rs1334297	13	602604	A	G	50.5847	-0.0387984	0.00545512	1.1413e-12	-0.0166844	0.0087557	0.0569994
		rs13409451	2	602604	G	A	31.5644	-0.0277081	0.00493183	1.92943e-08	0.00837232	0.00784954	0.29
		rs1431196	18	602604	G	A	44.4166	0.0324197	0.00486448	2.65461e-11	-0.00626182	0.00778799	0.42
		rs1479405	12	602604	T	C	37.354	0.0314843	0.0051514	9.85213e-10	0.0159238	0.00828042	0.0539995
		rs1510719	4	602604	C	T	61.7825	-0.0388844	0.00494701	3.83619e-15	-0.012159	0.0079141	0.12
		rs1592757	5	602604	C	G	38.3223	0.0311051	0.00502465	5.9975e-10	0.0193719	0.00801645	0.016
		rs1596747	2	602604	G	A	41.8149	0.0310869	0.00480742	1.00344e-10	0.0038486	0.00766148	0.62
		rs1716171	12	602604	T	C	42.3013	0.0383981	0.00590382	7.82528e-11	0.00557972	0.00938761	0.55
		rs17379561	1	602604	T	A	59.7513	0.0530714	0.00686573	1.07622e-14	0.0156593	0.0110272	0.16
		rs1883842	20	602604	G	T	32.9891	0.0308332	0.00536826	9.26766e-09	-0.00395992	0.00857057	0.64
		rs1937450	1	602604	G	T	42.5	0.0315845	0.00484484	7.06806e-11	0.0116926	0.00775914	0.13
		rs2016933	3	602604	G	C	32.7599	-0.0310253	0.00542057	1.04275e-08	-0.000226099	0.00869143	0.98
		rs2023878	19	602604	T	C	35.1613	-0.0362846	0.00611913	3.03501e-09	-0.0103274	0.00979101	0.29
		rs2043539	7	602604	A	G	31.274	0.0272058	0.00486485	2.24042e-08	0.00636895	0.00777525	0.41
		rs2106353	7	602604	T	G	41.2036	0.0367491	0.00572505	1.37177e-10	0.00207541	0.00924591	0.82
		rs215614	7	602604	A	G	43.573	-0.0328541	0.00497715	4.08413e-11	-0.0192988	0.00799009	0.016
		rs2164300	4	602604	T	C	30.0858	-0.0264751	0.00482677	4.13352e-08	-0.00125115	0.00768655	0.87
		rs2240326	3	602604	A	G	96.0289	-0.0471681	0.00481335	1.13214e-22	-0.0167333	0.00771977	0.0299999
		rs2396133	7	602604	G	A	37.1232	0.0293547	0.00481787	1.10889e-09	0.00291698	0.0077002	0.7
		rs2396766	7	602604	A	G	44.6675	0.0322057	0.00481878	2.33507e-11	0.0037745	0.00768007	0.62
		rs2734839	11	602604	T	C	33.093	-0.0283478	0.00492778	8.78537e-09	0.000121606	0.00785739	0.99
		rs2744961	6	602604	T	C	33.8969	0.0292007	0.00501549	5.81126e-09	0.00565059	0.00796785	0.48
		rs2782641	1	602604	A	G	29.9973	0.0270882	0.00494583	4.32643e-08	0.0127564	0.00786325	0.1
		rs2815749	1	602604	G	A	41.6826	0.0388767	0.0060216	1.07359e-10	0.0102021	0.00957128	0.29
		rs2834005	21	602604	C	T	32.9573	0.0296997	0.0051734	9.42041e-09	0.0148778	0.00829571	0.0729995
		rs2838771	21	602604	C	G	30.7668	-0.0280984	0.00506571	2.90964e-08	-0.0233031	0.00807287	0.00389996
		rs324769	12	602604	T	C	30.6768	-0.0267699	0.00483328	3.04775e-08	-0.0186655	0.00768509	0.015
		rs329122	5	602604	A	G	35.1486	-0.0289529	0.00488358	3.05485e-09	-0.0104283	0.0077804	0.18
		rs3766823	1	602604	A	G	37.9949	0.0393599	0.00638545	7.09316e-10	-0.00702065	0.0101773	0.49
		rs3793577	9	602604	G	A	31.0657	0.0270309	0.00484976	2.49436e-08	0.00711547	0.00778944	0.36
		rs3828917	6	602604	T	G	31.2491	0.0671113	0.0120054	2.26945e-08	0.0362901	0.0192942	0.0599998
		rs3863241	8	602604	T	C	45.55	0.0324982	0.00481521	1.48799e-11	0.0106212	0.00765721	0.17
		rs4300861	2	602604	T	C	38.5159	0.0307132	0.00494886	5.431e-10	0.00265637	0.00794085	0.74
		rs4382592	9	602604	G	T	33.2273	-0.0302679	0.00525091	8.19917e-09	-0.00555296	0.00840155	0.51
		rs4713692	6	602604	T	C	30.666	-0.0276128	0.00498634	3.06507e-08	-0.00825775	0.00794841	0.3
		rs569356	1	602604	G	A	30.1158	-0.037919	0.00690971	4.07005e-08	-0.00456877	0.010918	0.68
		rs6711584	2	602604	A	G	44.4157	0.0322545	0.00483974	2.65583e-11	0.00166262	0.00775655	0.83
		rs6722661	2	602604	A	G	41.5547	-0.0322543	0.00500354	1.14623e-10	-0.0136422	0.00796768	0.0870001
		rs6780459	3	602604	T	A	30.619	0.0305507	0.0055211	3.13993e-08	0.0209822	0.00883735	0.0179999
		rs7032155	9	602604	A	C	31.8955	0.02775	0.00491358	1.62686e-08	0.0212759	0.00786502	0.00680002
		rs7206608	16	602604	G	C	32.1091	0.0291541	0.005145	1.45761e-08	0.015956	0.00820919	0.0519996
		rs7241572	18	602604	A	G	37.4263	0.0365511	0.00597464	9.49336e-10	-0.00906374	0.00962411	0.35
		rs7527682	1	602604	G	A	30.6263	-0.026684	0.00482174	3.12831e-08	-0.00752168	0.00771101	0.33
		rs7541875	1	602604	G	A	31.9133	0.0273972	0.00484976	1.61213e-08	0.0126729	0.00774559	0.1
		rs7600261	2	602604	T	C	41.9271	0.0338034	0.00522051	9.47327e-11	0.000184646	0.00831492	0.98
		rs7612999	3	602604	A	G	29.7568	0.0305231	0.00559546	4.89824e-08	-0.000867863	0.00899657	0.92
		rs761777	10	602604	G	A	38.792	0.0345341	0.00554469	4.71455e-10	0.00263834	0.00878992	0.760001
		rs7675588	4	602604	A	C	31.6962	-0.0335228	0.00595438	1.80264e-08	-0.00535012	0.0094927	0.57
		rs7685686	4	602604	G	A	32.5793	-0.0279222	0.00489191	1.14427e-08	-0.000924613	0.00780161	0.91
		rs773109	12	602604	A	G	55.6379	-0.0380572	0.00510213	8.71365e-14	-0.0141164	0.00811094	0.0819993
		rs7942368	11	602604	T	C	32.9326	-0.0339683	0.00591917	9.54135e-09	-0.00289945	0.00949957	0.760001
		rs903678	1	602604	A	G	29.7595	0.0277378	0.00508463	4.89091e-08	0.00979461	0.00810525	0.23
		rs903959	8	602604	A	T	35.1908	0.0291631	0.00491608	2.9893e-09	-0.0032884	0.00788572	0.68
		rs9372625	6	602604	A	G	58.0023	-0.037727	0.0049537	2.61818e-14	-0.0159619	0.00793467	0.0439997
		rs9373363	6	602604	G	A	34.5592	-0.0326836	0.00555966	4.13457e-09	-0.0238849	0.00884407	0.00690001
		rs9396740	6	602604	A	G	32.0983	-0.031493	0.0055587	1.46562e-08	-0.00884859	0.00890911	0.32
		rs942065	14	602604	A	G	37.6545	0.0307384	0.00500925	8.44559e-10	0.022465	0.00796267	0.00479999
		rs9517313	13	602604	C	G	44.9247	0.0331144	0.00494054	2.04786e-11	0.01386	0.0078987	0.0790005
		rs9529055	13	602604	A	G	30.6403	0.0266604	0.00481637	3.10549e-08	0.00302697	0.00765835	0.69
		rs9542729	13	602604	G	C	36.6521	-0.0363194	0.00599914	1.41205e-09	-0.00542953	0.00952855	0.57
		rs9615905	22	602604	T	C	32.467	0.0275657	0.0048378	1.21233e-08	0.0159683	0.00769466	0.0379997
		rs9636202	19	602604	A	G	41.0156	-0.035044	0.00547191	1.51022e-10	0.0105185	0.00864902	0.22
		rs9940128	16	602604	A	G	46.752	0.0332513	0.00486305	8.05749e-12	0.0220766	0.00780947	0.00470002
Note: GERD, ebi-a-GCST90000514; Percent liver fat, ebi-a-GCST90016673

## Sheet: Suppl. Table 6
Supplementary Table 6. Characteristics of the SNPs used as IVs in the causal association of ALT with GERD in East Asian population.
Exposure	Outcome	SNP	Chr	Samplesize	Effect Allele	Other Allele	F - statistic	ALT			GERD
								Beta	SE	p	Beta	SE	p
ALT	GERD	rs10001545	4	134182	A	C	68.7215	-0.03272	0.003947	1.13397e-16	-0.00817905	0.0481777	0.865192
		rs1047891	2	134182	A	C	74.3686	0.049	0.005682	6.45952e-18	0.112713	0.0668759	0.0919115
		rs10787429	10	134182	C	T	35.5754	-0.02891	0.004847	2.44399e-09	-0.0731213	0.0570563	0.199996
		rs11124554	2	134182	C	T	29.9829	-0.02216	0.004047	4.347e-08	0.00820915	0.0481962	0.864752
		rs11684627	2	134182	T	A	30.9968	0.02335	0.004194	2.58399e-08	-0.0230412	0.0508908	0.650724
		rs11878604	19	134182	C	T	83.3344	-0.03573	0.003914	6.93426e-20	-0.0494688	0.0475884	0.298566
		rs12500824	4	134182	G	A	48.6724	-0.02649	0.003797	3.01787e-12	-0.00887669	0.0463047	0.847976
		rs12804697	11	134182	C	T	74.5519	-0.0447	0.005177	5.91562e-18	-0.010423	0.0606161	0.863476
		rs13247499	7	134182	A	C	36.96	0.02295	0.003775	1.21099e-09	0.109098	0.046062	0.0178595
		rs13395911	2	134182	T	A	67.1907	0.03437	0.004193	2.48028e-16	-0.0409916	0.0505227	0.417165
		rs144983009	5	134182	T	C	40.1529	-0.03328	0.005252	2.334e-10	0.00333571	0.0626842	0.957561
		rs1658972	9	134182	T	C	31.8366	-0.03386	0.006001	1.68e-08	-0.0200421	0.0735893	0.785353
		rs174551	11	134182	C	T	33.6887	-0.02324	0.004004	6.48396e-09	0.045299	0.0474316	0.339559
		rs185355701	6	134182	T	G	30.447	0.04736	0.008583	3.43297e-08	0.0624408	0.0978522	0.523399
		rs2109505	7	134182	A	T	76.7959	-0.03699	0.004221	1.88799e-18	-0.00962193	0.0514495	0.851647
		rs2241339	2	134182	A	C	125.195	0.04498	0.00402	4.53106e-29	0.00263928	0.0491032	0.957135
		rs45587331	10	134182	A	G	33.3601	0.02494	0.004318	7.72005e-09	0.064081	0.0518243	0.216271
		rs4835265	4	134182	A	C	30.5696	0.02242	0.004055	3.23601e-08	0.00837761	0.0492514	0.864932
		rs4979371	9	134182	T	C	149.75	-0.0489	0.003996	1.97015e-34	-0.000631472	0.0465652	0.98918
		rs62269283	3	134182	A	G	61.4582	0.07279	0.009285	4.52481e-15	0.32309	0.112811	0.00418341
		rs645040	3	134182	T	G	30.2711	0.02724	0.004951	3.74197e-08	0.0609925	0.0598117	0.307851
		rs73186036	21	134182	G	A	42.2585	0.02989	0.004598	7.9726e-11	0.0334363	0.055269	0.545196
		rs754465	10	134182	A	C	32.3063	0.02215	0.003897	1.31199e-08	0.0816635	0.0472963	0.0842326
		rs79105258	12	134182	A	C	132.764	-0.05442	0.004723	1.02707e-30	-0.0205191	0.0549823	0.709003
		rs8108722	19	134182	C	T	31.3053	-0.022	0.003932	2.208e-08	-0.0386367	0.0471374	0.41241
Note: ALT, bbj-a-6; GERD, ebi-a-GCST90018628

## Sheet: Suppl. Table 7
Supplementary Table 7. Characteristics of the SNPs used as IVs in the causal association of AST with GERD in East Asian population.
Exposure	Outcome	SNP	Chr	Samplesize	Effect Allele	Other Allele	F - statistic	AST			GERD
								Beta	SE	p	Beta	SE	p
AST	GERD	rs10001545	4	134154	A	C	68.4022	-0.03228	0.003903	1.32495e-16	-0.00817905	0.0481777	0.865192
		rs10165093	2	134154	A	G	33.7286	0.02542	0.004377	6.31001e-09	-0.0339812	0.0542625	0.53116
		rs10509735	10	134154	C	A	109.351	0.04072	0.003894	1.37911e-25	-0.0275499	0.0479437	0.565542
		rs10827785	10	134154	C	T	81.2007	0.04447	0.004935	2.04315e-19	0.00314969	0.055864	0.955038
		rs11878604	19	134154	C	T	58.4217	-0.02958	0.00387	2.14388e-14	-0.0494688	0.0475884	0.298566
		rs12804697	11	134154	C	T	44.1759	-0.03405	0.005123	2.98813e-11	-0.010423	0.0606161	0.863476
		rs139761834	7	134154	C	T	57.4336	-0.07965	0.01051	3.44667e-14	-0.0389154	0.107933	0.718434
		rs2241339	2	134154	A	C	71.4994	0.03362	0.003976	2.77268e-17	0.00263928	0.0491032	0.957135
		rs2491441	1	134154	C	T	36.1358	0.02446	0.004069	1.844e-09	-0.0476086	0.0503436	0.344315
		rs333947	1	134154	A	G	109.509	-0.04797	0.004584	1.26999e-25	0.0664833	0.0537367	0.216011
		rs3830041	6	134154	T	C	67.1157	0.03934	0.004802	2.5698e-16	-0.124512	0.0595607	0.0365721
		rs4835265	4	134154	A	C	43.4416	0.02643	0.00401	4.39137e-11	0.00837761	0.0492514	0.864932
		rs62141279	2	134154	T	C	49.9337	-0.0297	0.004203	1.59001e-12	0.00874	0.0509864	0.863895
		rs628401	5	134154	A	G	37.8145	0.02314	0.003763	7.73606e-10	0.00346321	0.0463857	0.940484
		rs6584298	10	134154	C	T	33.5061	0.0591	0.01021	7.12197e-09	-0.138074	0.152907	0.36653
		rs7043196	9	134154	T	C	76.2762	-0.034	0.003893	2.46207e-18	-0.0145202	0.046733	0.756025
		rs73550818	16	134154	A	C	49.2066	0.02855	0.00407	2.29985e-12	0.0132236	0.0474891	0.780664
		rs738408	22	134154	T	C	331.512	0.06968	0.003827	4.35111e-74	0.034254	0.0462629	0.459045
		rs7865362	9	134154	T	C	56.4243	-0.03073	0.004091	5.90337e-14	-0.0140734	0.0486956	0.772576
		rs79105258	12	134154	A	C	113.811	-0.04981	0.004669	1.44411e-26	-0.0205191	0.0549823	0.709003
		rs914363	10	134154	C	T	49.5047	0.02661	0.003782	1.98016e-12	0.00878391	0.0466938	0.850785
		rs9389268	6	134154	G	A	34.6737	-0.02333	0.003962	3.88302e-09	-0.0401155	0.0485171	0.408332
Note: AST, bbj-a-8; GERD, ebi-a-GCST90018628

## Sheet: Suppl. Table 8
Supplementary Table 8. Characteristics of the SNPs used as IVs in the causal association of GERD with ALT in East Asian population.
Exposure	Outcome	SNP	Chr	Samplesize	Effect Allele	Other Allele	F - statistic	GERD			ALT
								Beta	SE	p	Beta	SE	p
GERD	ALT	rs10095919	8	178464	G	A	17.2492	-0.196156	0.0472299	3.28e-05	0.002781	0.003904	0.4762
		rs10513513	3	178464	A	C	16.5853	-0.268928	0.0660351	4.65e-05	-0.007307	0.005397	0.1757
		rs10920534	1	178464	T	C	16.8367	0.570783	0.139105	4.07e-05	0.02182	0.01103	0.0479601
		rs11062874	12	178464	G	A	20.886	0.211786	0.0463415	4.87e-06	0.0004663	0.003805	0.9025
		rs11547058	14	178464	T	C	19.9112	0.220527	0.0494212	8.11e-06	0.01225	0.004183	0.00341696
		rs12275464	11	178464	A	G	17.8767	0.331659	0.0784418	2.36e-05	-0.0009659	0.006234	0.8769
		rs12517584	5	178464	A	C	16.4729	0.23304	0.0574177	4.94e-05	0.0002958	0.004685	0.9497
		rs12519742	5	178464	T	A	17.4698	0.254978	0.0610041	2.92e-05	0.00925	0.004954	0.0618999
		rs12574416	11	178464	G	C	18.0453	-0.223679	0.0526554	2.16e-05	0.0005564	0.004314	0.8974
		rs12862217	13	178464	C	G	17.2569	0.416241	0.100199	3.27e-05	-0.005848	0.01261	0.642899
		rs13023413	2	178464	C	T	18.4804	0.246992	0.0574549	1.72e-05	-0.004874	0.004685	0.2981
		rs17008992	3	178464	C	A	18.1177	0.196533	0.0461725	2.08e-05	0.006454	0.003784	0.0880805
		rs17196966	12	178464	C	T	19.8943	0.207673	0.0465603	8.18e-06	-0.001488	0.00381	0.696101
		rs2214895	2	178464	C	T	17.5748	0.474318	0.113142	2.76e-05	-0.001941	0.009142	0.8318
		rs2339313	15	178464	A	G	19.3764	0.261768	0.0594675	1.07e-05	0.005621	0.004801	0.2417
		rs2374472	7	178464	A	T	20.7463	-0.247766	0.0543965	5.24e-06	-0.0107	0.00446	0.0164199
		rs277657	3	178464	G	A	16.6456	0.191529	0.0469445	4.51e-05	0.006221	0.003839	0.1051
		rs35107553	11	178464	T	C	18.032	-0.207761	0.0489262	2.17e-05	0.001159	0.003943	0.7689
		rs35559462	1	178464	C	A	18.0574	-0.223068	0.052494	2.14e-05	-0.003287	0.004321	0.4469
		rs3807925	7	178464	G	A	20.4684	0.316214	0.0698938	6.06e-06	-0.00621	0.005628	0.2699
		rs38086	5	178464	G	A	18.6636	-0.279931	0.0647967	1.56e-05	-0.001388	0.005268	0.7922
		rs4500861	19	178464	A	G	18.4063	0.203989	0.047547	1.78e-05	-0.005404	0.004035	0.1805
		rs6022197	20	178464	C	T	16.4997	0.301639	0.074259	4.87e-05	-0.02103	0.006052	0.00051
		rs62323494	4	178464	A	G	16.5516	-0.309744	0.0761348	4.73e-05	-0.005538	0.00619	0.3709
		rs6932323	6	178464	A	T	19.4276	-0.319649	0.072521	1.04e-05	0.004279	0.00585	0.4645
		rs6997836	8	178464	T	G	17.7475	-0.200089	0.0474957	2.52e-05	-0.0008768	0.003912	0.8226
		rs7105602	11	178464	A	G	17.4206	-0.200134	0.0479501	3e-05	-0.000554	0.003946	0.8883
		rs7236881	18	178464	C	G	18.6752	0.213585	0.049424	1.55e-05	0.003841	0.004197	0.3602
		rs75534631	1	178464	C	A	22.2779	0.260526	0.0551968	2.36e-06	0.005687	0.004664	0.2228
		rs7622517	3	178464	A	G	17.1622	-0.209837	0.0506519	3.43e-05	0.004867	0.004146	0.2404
		rs7657059	4	178464	C	T	17.7019	-1.3393	0.318323	2.58e-05	0.008123	0.02329	0.727301
		rs864089	3	178464	C	T	18.9796	-0.266468	0.0611648	1.32e-05	-0.01008	0.004974	0.0427799
		rs9316163	13	178464	G	A	17.282	-0.454731	0.109385	3.22e-05	-0.002845	0.008802	0.7466
		rs9387234	6	178464	C	A	17.2039	0.326047	0.0786079	3.36e-05	0.005364	0.006809	0.4308
Note: GERD, ebi-a-GCST90018628; ALT, bbj-a-6

## Sheet: Suppl. Table 9
Supplementary Table 9. Characteristics of the SNPs used as IVs in the causal association of GERD with AST in East Asian population.
Exposure	Outcome	SNP	Chr	Samplesize	Effect Allele	Other Allele	F - statistic	GERD			AST
								Beta	SE	p	Beta	SE	p
GERD	AST	rs10095919	8	178464	G	A	17.2492	-0.196156	0.0472299	3.27846e-05	-0.0006643	0.00386	0.8634
		rs10513513	3	178464	A	C	16.5853	-0.268928	0.0660351	4.65104e-05	0.0008702	0.005338	0.8705
		rs10920534	1	178464	T	C	16.8367	0.570783	0.139105	4.07371e-05	0.01534	0.01091	0.1599
		rs11062874	12	178464	G	A	20.886	0.211786	0.0463415	4.87461e-06	-0.003644	0.003762	0.3328
		rs11547058	14	178464	T	C	19.9112	0.220527	0.0494212	8.11279e-06	0.001263	0.004136	0.7601
		rs12275464	11	178464	A	G	17.8767	0.331659	0.0784418	2.35679e-05	0.007027	0.006162	0.2541
		rs12517584	5	178464	A	C	16.4729	0.23304	0.0574177	4.93503e-05	0.002895	0.004636	0.532299
		rs12519742	5	178464	T	A	17.4698	0.254978	0.0610041	2.91904e-05	-0.0012	0.004901	0.8065
		rs12574416	11	178464	G	C	18.0453	-0.223679	0.0526554	2.15715e-05	0.0009371	0.004267	0.8262
		rs12862217	13	178464	C	G	17.2569	0.416241	0.100199	3.2652e-05	0.01205	0.01248	0.334
		rs13023413	2	178464	C	T	18.4804	0.246992	0.0574549	1.71664e-05	-0.009208	0.004634	0.0469202
		rs17008992	3	178464	C	A	18.1177	0.196533	0.0461725	2.07654e-05	0.006925	0.003743	0.0642895
		rs17196966	12	178464	C	T	19.8943	0.207673	0.0465603	8.18484e-06	0.0005933	0.003768	0.8749
		rs2214895	2	178464	C	T	17.5748	0.474318	0.113142	2.76217e-05	-0.008061	0.009042	0.3727
		rs2339313	15	178464	A	G	19.3764	0.261768	0.0594675	1.07322e-05	0.00566	0.004751	0.2335
		rs2374472	7	178464	A	T	20.7463	-0.247766	0.0543965	5.24324e-06	-0.005102	0.004413	0.2476
		rs277657	3	178464	G	A	16.6456	0.191529	0.0469445	4.50557e-05	0.01135	0.003796	0.00279203
		rs35107553	11	178464	T	C	18.032	-0.207761	0.0489262	2.1721e-05	-0.003927	0.003899	0.3139
		rs35559462	1	178464	C	A	18.0574	-0.223068	0.052494	2.14333e-05	-0.002208	0.004273	0.605399
		rs3807925	7	178464	G	A	20.4684	0.316214	0.0698938	6.06234e-06	-0.01072	0.005565	0.0541901
		rs38086	5	178464	G	A	18.6636	-0.279931	0.0647967	1.55934e-05	-0.002425	0.00521	0.641599
		rs4500861	19	178464	A	G	18.4063	0.203989	0.047547	1.78468e-05	-0.003659	0.003994	0.3595
		rs6022197	20	178464	C	T	16.4997	0.301639	0.074259	4.86586e-05	-0.01449	0.005987	0.01554
		rs61827769	1	178464	T	A	18.6365	-0.207117	0.0479771	1.58176e-05	0.002886	0.004425	0.5142
		rs62323494	4	178464	A	G	16.5516	-0.309744	0.0761348	4.73446e-05	-0.005818	0.006121	0.3418
		rs6932323	6	178464	A	T	19.4276	-0.319649	0.072521	1.04486e-05	0.001735	0.00579	0.764401
		rs6997836	8	178464	T	G	17.7475	-0.200089	0.0474957	2.52244e-05	-0.001083	0.00387	0.7795
		rs7105602	11	178464	A	G	17.4206	-0.200134	0.0479501	2.99557e-05	-0.00113	0.003904	0.7722
		rs7236881	18	178464	C	G	18.6752	0.213585	0.049424	1.54982e-05	2.196e-05	0.004153	0.9958
		rs75534631	1	178464	C	A	22.2779	0.260526	0.0551968	2.35907e-06	0.004754	0.004616	0.303
		rs7622517	3	178464	A	G	17.1622	-0.209837	0.0506519	3.43202e-05	0.004505	0.004102	0.2722
		rs7657059	4	178464	C	T	17.7019	-1.3393	0.318323	2.58381e-05	0.01639	0.02304	0.4768
		rs864089	3	178464	C	T	18.9796	-0.266468	0.0611648	1.32127e-05	-0.005227	0.004921	0.2882
		rs9316163	13	178464	G	A	17.282	-0.454731	0.109385	3.22218e-05	-0.01759	0.008704	0.0432504
		rs9387234	6	178464	C	A	17.2039	0.326047	0.0786079	3.35738e-05	0.004558	0.006737	0.4987
Note: GERD, ebi-a-GCST90018628; AST, bbj-a-8
